# Supplementary material for: Mechano-Sensing Channel PIEZO2 Enhances Invasive Phenotype in Triple-Negative Breast Cancer
Source: Int J Mol Sci. 2022 Aug 31;23(17):9909. doi: 10.3390/ijms23179909 (PMC9455988; doi:10.3390/ijms23179909)
Supplement: Supplementary file 1 [file ijms-23-09909-s001.zip]

Archive with 1 entries (1 files):
- ijms-1862134-supplementary.pdf
